# Supplementary material for: Cultural adaptation of the guidelines for offering mental health first aid to a person after a potentially traumatic event: a delphi expert consensus study in Brazil
Source: BMC Psychiatry. 2022 Oct 27;22:661. doi: 10.1186/s12888-022-04269-4 (PMC9609163; doi:10.1186/s12888-022-04269-4)
Supplement: Supplementary file 3 — Supplementary Material 3 [file 12888_2022_4269_MOESM3_ESM.xlsx]

## Sheet: 1st round
	Table 1. Statements in the questionnaire of Round 1 and their endorsement rates by panel
Statement order	Statements in English	Statements in Portuguese	Endorsement rates (%)
			Panel of health professionals (n=33)	Panel of consumers and carers (n=29)	Total (n=67)	Result
	Actions to be taken immediately
Q1	The first aider should determine whether or not it is safe to approach the person before taking any action (for example, danger from fire, weapons or debris)	O socorrista deve determinar se é ou não seguro abordar a pessoa antes de tomar qualquer ação (por exemplo em situações de perigo de incêndios e na presença de armas ou destroços).	1	1	1	Included
Q2	The first aider should explain to the person what their role is and why they are present.	O (a) socorrista deve explicar para a pessoa socorrida o porquê de estar ali e qual seu papel na situação.	1	1	1	Included
Q3	The first aider should create a safe environment.	O socorrista deve criar um ambiente seguro.	1	0.965517	0.983871	Included
Q4	The first aider should be calm in the face of the trauma.	O socorrista deve estar calmo diante de um cenário de trauma.	1	1	1	Included
Q5	The first aider should ascertain the person's basic human needs for the immediate future and attempt to meet them.	O socorrista deve averiguar as necessidades básicas da pessoa no futuro imediato e providenciá-las o mais rápido possível.	0.848485	0.896552	0.870968	Included
Q6	If helping someone they do not know, the first aider should find out the person's name and use it when talking to them.	Se estiver ajudando alguém que não conhece, o socorrista deve perguntar o nome da pessoa e usá-lo quando for falar com a mesma.	1	0.931034	0.967742	Included
Q7	The first aider should attempt to ascertain and meet the basic human needs of the person (for food, drink, shelter and clothing), but should not take over the role of professionals helpers better able to meet those needs.	O socorrista deve perceber e atender as necessidades básicas da pessoa que está sendo socorrida (como alimentação e abrigo), porém não deve assumir o papel de profissionais auxiliares mais habilitados a providenciá-las.	0.909091	0.896552	0.903226	Included
Q8	If the person has been a victim of crime, the first aider should consider the possibility that forensic evidence may need to be collected (for example, cheek swabs, evidence on clothing or skin) and should work with the person in preserving such evidence.	Se a pessoa atendida tiver sido vítima de um crime, o socorrista deve considerar a possibilidade de que a coleta de evidências forenses possa ser necessária (como por exemplo swabs orais ou evidências em roupas e pele) e deve trabalhar para preservar tais indícios.	0.878788	0.896552	0.887097	Included
Q9	The first aider should watch for signs that the person's physical or mental state is declining, and be prepared to seek emergency medical assistance for them (for example, an apparently uninjured person may have internal injuries which reveal themselves more slowly, or a person may suddenly become disoriented).	O socorrista deve ficar atento aos sinais de declínio do estado físico ou mental da pessoa e estar preparado para procurar assistência médica de emergência se necessário (por exemplo: uma pessoa aparentemente sem ferimentos pode ter lesões de órgãos internos que se revelam mais lentamente, com posterior queda súbita do estado geral).	1	1	1	Included
	Guidelines for communicating with the traumatised person
Q10	The first aider should speak clearly and avoid clinical and technical language.	O socorrista deve falar claramente e evitar linguagem técnica.	1	0.965517	0.983871	Included
Q11	The first aider should communicate with the person as an equal, rather than as a superior expert.	O socorrista deve comunicar-se com a pessoa como um igual, e não como alguém superior.	0.848485	1	0.919355	Included
Q12	The first aider should remember that behaviour such as withdrawal, irritability and bad temper may be a response to the trauma, and should avoid taking such behaviour personally.	O socorrista deve lembrar-se que comportamento retraído e presença de irritabilidade e mau humor podem ser uma resposta ao trauma sofrido e devem evitar tomar esses comportamentos como uma forma de afronta pessoal.	0.969697	1	0.983871	Included
Q13	The first aider should be friendly, even if the person is being difficult.	O socorrista deve ser amigável mesmo que a pessoa não se mostre receptiva a ajuda.	0.969697	0.965517	0.967742	Included
Q14	The first aider should show that they understand and care.	O socorrista deve mostrar que entende e se importa com a pessoa e a situação.	1	1	1	Included
Q15	The first aider should be aware that the person may not be as distressed about the trauma as might be expected.	O socorrista deve estar ciente de que a pessoa que sofreu o trauma pode não estar tão angustiada com o ocorrido como se poderia supor.	0.878788	0.827586	0.854839	Included
Q16	The first aider should remember that they are not the person's therapist.	O(A) socorrista deve lembrar-se que ele(a) não é o terapeuta da pessoa que sofreu o trauma.	0.939394	0.827586	0.887097	Included
Q17	The first aider should tell the person that everyone has their own pace for dealing with trauma.	O(A) socorrista deve deixar claro para a pessoa que cada um tem sua própria maneira de lidar com um trauma e estar receptivo a isso.	0.969697	0.896552	0.935484	Included
Q18	The first aider should encourage the person to talk about their reactions only if the person feels ready to do so.	O (A) socorrista deve encorajar a pessoa a falar sobre suas reações apenas se esta se sentir confortável com isso.	0.909091	0.896552	0.903226	Included
Q19	The first aider should ask the person how they would like to be helped.	O(a) socorrista deve questionar a pessoa sobre como ela gostaria de ser ajudada.	0.69	0.827586	0.754355	Excluded
Q20	The first aider should remember that providing support doesn't have to be complicated, and can involve small things like spending time together, having a cup of tea or coffee, chatting about day-to-day life or giving them a hug.	O(a) socorrista deve lembrar que dar apoio a alguém em situação pós-trauma não precisa ser algo complicado e pode envolver pequenas coisas como fazer companhia para a pessoa, tomar uma xícara de chá ou café, conversar sobre coisas do dia a dia ou apenas dar um abraço.	0.757576	0.896552	0.822581	Re-rated
Q21	The first aider should remember that it is more important to be genuinely caring than to say all the "right things".	O(a) socorrista deve lembrar que é mais importante se importar genuinamente do que dizer sempre as “coisas certas”.	0.818182	0.793103	0.806452	Re-rated
Q22	The first aider should be aware of cultural differences in the way some people respond to a traumatic event; for example, in some cultures, expressing vulnerability or grief around strangers is not considered appropriate.	O(a) socorrista deve estar ciente das diferenças culturais na forma como algumas pessoas respondem a um evento traumático; por exemplo, em algumas culturas, expressar vulnerabilidade ou pesar diante de estranhos não é considerado apropriado.	1	0.931034	0.967742	Included
Q23	The first aider should be prepared to repeat themselves several times if the person seems unable to understand what is said.	O(a) socorrista deve estar preparado para repetir sua fala o quanto for necessário caso a pessoa não entenda o que lhe é dito.	0.969697	0.965517	0.967742	Included
	Talking about the trauma
Q24	The first aider should not force the person to tell their story.	O (A) socorrista não deve forçar a pessoa a contar sua história.	0.878788	0.931034	0.903226	Included
Q25	The first aider should not interrupt to share their own feelings and opinions.	O(A) socorrista não deve interromper a fala da pessoa para compartilhar seus próprios sentimentos e opiniões.	0.939394	0.896552	0.919355	Included
Q26	The first aider should be aware that the person may need to talk repetitively about the trauma and be willing to listen.	O(A) socorrista deve estar ciente de que a pessoa talvez precise falar repetidamente sobre o trauma e estar disposto(a) a ouvi-la.	0.909091	0.931034	0.919355	Included
Q27	The first aider should avoid saying things which minimise the person's feelings, such as "don't cry" or "calm down".	O(A) socorrista deve evitar dizer coisas que minimizem os sentimentos da pessoa, como “não chore” ou “fique calmo”.	0.909091	0.793103	0.854839	Re-rated
Q28	The first aider should avoid saying things which minimise the person's experience, such as "you should just be glad you're alive."	O(A) socorrista deve evitar dizer coisas que minimizem a experiência vivida pela pessoa, como “você deveria estar grato por estar vivo”.	0.878788	0.793103	0.83871	Re-rated
Q29	The first aider should not tell the person how they should be feeling.	O(A) socorrista não deve dizer a pessoa como ela deveria estar se sentindo.	0.878788	0.724138	0.806452	Re-rated
Q30	The first aider should be aware that the person may be experiencing survivors' guilt.	O(A) socorrista deve estar ciente de que a pessoa possa estar vivenciando a “culpa do sobrevivente”.	0.969697	0.896552	0.935484	Included
Q31	The first aider should not make promises they can't keep such as "I'll take you home soon".	O(A) socorrista não deve fazer promessas que não possa cumprir, como “vou te levar para casa em breve”.	0.969697	0.862069	0.919355	Included
	Immediate assistance at large scale traumatic events
Q32	The first aider should follow the directions of professional helpers at the scene.	O (a) socorrista deve seguir as instruções dadas pelos assistentes profissionais que trabalham no local.	0.939394	0.931034	0.935484	Included
Q33	The first aider should get medical help for the person if this is needed.	O(A) socorrista deve providenciar assistência médica para a pessoa, se necessário.	0.909091	0.896552	0.903226	Included
Q34	The first aider should find out what emergency help is available.	O(A) socorrista deve descobrir qual ajuda de emergência está disponível.	0.969697	0.965517	0.967742	Included
Q35	The first aider should provide truthful information and admit that they lack information if this is the case.	O socorrista deve fornecer informações verdadeiras e, se for o caso, admitir que carece das mesmas.	0.969697	0.931034	0.951613	Included
Q36	The first aider should identify basic needs (food, drink, shelter and clothing) and attempt to meet them.	O(A) socorrista deve identificar necessidades básicas (alimentação, abrigo e vestimentas) e tentar atendê-las.	0.848485	0.827586	0.83871	Included
Q37	The first aider should be aware of and responsive to the person's comfort and dignity, e.g., by offering the person something to cover themselves with (such as a blanket) and asking bystanders and the media to go away.	O(A) socorrista deve estar ciente e ser responsável pelo conforto e dignidade da pessoa, como por exemplo, oferecer à pessoa algo para se cobrir (como um cobertor) ou pedir para que espectadores e mídia se afastem.	0.909091	0.931034	0.919355	Included
Q38	If the person does not want more information about the event, the first aider should not try to give them any.	Se a pessoa não quiser ter mais informações sobre o evento, o(a) socorrista não deve tentar lhe dar nenhuma.	0.818182	0.827586	0.822581	Included
Q39	The first aider should tell the person about any available sources of information which are offered to survivors (for example, information sessions, fact sheets and phone numbers for information lines).	O(A) socorrista deve informar a pessoa sobre quaisquer fontes de informações disponíveis que são oferecidas aos sobreviventes (por exemplo, sessões informativas, fichas informativas ou números de telefone para linhas de informação).	0.787879	0.827586	0.806452	Re-rated
Q40	The first aider should try not to appear rushed or impatient.	O(a) socorrista deve tentar não aparentar estar apressado ou impaciente.	0.969697	0.896552	0.935484	Included
	Coping strategies: talking
Q41	The first aider should encourage the person to identify sources of support including loved ones and friends.	O(A) socorrista deve encorajar a pessoa a identificar fontes de suporte incluindo entes queridos e amigos.	0.878788	0.896552	0.887097	Included
Q42	The first aider should respect the person's need to be alone at times.	O(A) socorrista deve respeitar a necessidade da pessoa de ficar sozinha em determinados momentos.	0.69	0.758621	0.722097	Excluded
Q43	The first aider should encourage the person to tell others when they need or want something, rather than assume others will know what they want.	O(A) socorrista deve encorajar a pessoa a dizer aos outros quando elas necessitarem ou quiserem algo, ao invés de assumir que todos saberão o que ela precisa.	0.757576	0.758621	0.758065	Re-rated
	Coping strategies: actions
Q44	The first aider should encourage the person to think about what coping strategies they have successfully used in the past and encourage them to continue to use these.	O(a) socorrista deve encorajar a pessoa a pensar sobre quais estratégias de enfrentamento elas usaram com sucesso no passado e estimulá-la a continuar a usá-las.	0.515152	0.758621	0.629032	Excluded
Q45	The first aider should encourage the person to do whatever they need to do to take care of themselves.	O(A) socorrista deve encorajar a pessoa a fazer o que for preciso para cuidar de si mesma.	0.69697	0.689655	0.693548	Excluded
Q46	The first aider should encourage the person to do things that feel good to them (for example, take baths, read, exercise, watch television).	O(A) socorrista deve encorajar a pessoa a fazer coisas que a façam se sentir bem (como por exemplo, tomar um banho, ler, se exercitar, assistir televisão).	0.727273	0.724138	0.725806	Re-rated
Q47	The first aider should encourage the person to get plenty of rest when they are tired.	O(A) socorrista deve encorajar a pessoa a descansar quando estiver cansada.	0.878788	0.793103	0.83871	Re-rated
Q48	The first aider should encourage the person to spend time somewhere they feel safe and comfortable.	O(A) socorrista deve encorajar a pessoa a passar um tempo onde se sinta segura e confortável.	0.878788	0.896552	0.887097	Included
Q49	The first aider should discourage the person from using negative coping strategies such as working too hard, using alcohol and other drugs, or engaging in self-destructive behaviour.	O(A) socorrista deve desencorajar a pessoa a utilizar formas negativas de enfrentamento como trabalhar exaustivamente, utilizar álcool ou outras drogas ou assumir um comportamento auto-destrutivo.	0.69	0.793103	0.738226	Excluded
Q50	The first aider should assist the person to find local sources of support.	O(A) socorrista deve auxiliar a pessoa a encontrar fontes locais de apoio.	0.909091	0.965517	0.935484	Included
Q51	The first aider should give the person information about community resources that are available (for example, crisis lines and health centres).	O(A) socorrista deve dar informações à pessoa sobre os recursos disponíveis na comunidade (como por exemplo, telefones de emergência ou centros de saúde).	0.969697	0.965517	0.967742	Included
Q52	The first aider should be aware that the person may not remember all the details of the event.	O(A) socorrista deve estar ciente de que a pessoa pode não se lembrar de todos os detalhes do evento ocorrido.	0.969697	0.896552	0.935484	Included
Q53	The first aider should be aware that the person may suddenly or unexpectedly remember details of the event.	O(A) socorrista deve estar ciente de que a pessoa pode repentina ou inesperadamente lembrar-se de detalhes do evento ocorrido.	0.969697	0.965517	0.967742	Included
	When to seek professional help
Q54	If at any time the person becomes suicidal, the first aider should seek professional help.	Se a qualquer momento a pessoa apresentar comportamento suicida, o(a) socorrista deve procurar ajuda profissional.	1	0.965517	0.983871	Included
Q55	The first aider should encourage the person to seek professional help if the post-trauma symptoms are interfering with their usual activities for 4 weeks or more.	O(A) socorrista deve encorajar a pessoa a procurar ajuda profissional se os sintomas pós-trauma estiverem interferindo em suas atividades usuais por mais de 4 semanas.	0.939394	0.896552	0.919355	Included
Q56	The first aider should encourage the person to seek professional help if they feel very upset or fearful for 4 weeks or more.	O(A) socorrista deve encorajar a pessoa a procurar ajuda profissional se ela se sentir muito chateada ou temerosa por mais de 4 semanas.	0.878788	0.827586	0.854839	Included
Q57	The first aider should encourage the person to seek professional help if they are unable to escape intense ongoing distressing feelings for 4 weeks or more.	O(A) socorrista deve encorajar a pessoa a procurar ajuda profissional se ela sentir-se incapaz de escapar de sentimentos angustiantes intensos durante mais de 4 semanas.	0.909091	0.896552	0.903226	Included
Q58	The first aider should encourage the person to seek professional help if their important relationships are suffering as a result of the trauma (eg, if they withdraw from their carers or friends) for 4 weeks or more.	O(A) socorrista deve encorajar a pessoa a procurar ajuda se os resultados do trauma estiverem interferindo em suas relações pessoais (por exemplo, se a pessoa estiver se afastando de seus amigos e outras pessoas próximas) por mais de 4 semanas.	0.909091	0.896552	0.903226	Included
Q59	The first aider should encourage the person to seek professional help if they abuse alcohol or other drugs to deal with the trauma at any time.	O(A) socorrista deve encorajar a pessoa a procurar ajuda profissional se ela estiver abusando de álcool ou outras drogas para lidar com o trauma.	0.969697	0.931034	0.951613	Included
Q60	The first aider should encourage the person to seek professional help if they feel jumpy or have nightmares because of or about the trauma for 4 weeks or more.	O(A) socorrista deve encorajar a pessoa a buscar ajuda profissional se sentir-se muito nervosa ou tiver pesadelos por causa ou sobre o trauma por mais de 4 semanas.	0.909091	0.931034	0.919355	Included
Q61	The first aider should encourage the person to seek professional help if they can't stop thinking about the trauma for 4 weeks or more.	O(a) socorrista deve encorajar a pessoa a procurar ajuda profissional se ela não conseguir parar de pensar sobre o trauma por mais de 4 semanas.	0.909091	0.931034	0.919355	Included
Q62	The first aider should encourage the person to seek professional help if they are unable to enjoy life at all as a result of the trauma for 4 weeks or more.	O(a) socorrista deve encorajar a pessoa a procurar ajuda profissional se ela estiver impossibilitada de aproveitar a vida como resultado do trauma por mais de 4 semanas.	0.909091	0.896552	0.903226	Included
Q63	The first aider should be aware of the sorts of professional help which are available.	O(A) socorrista deve estar ciente dos tipos de ajuda profissional que estão disponíveis.	0.969697	0.965517	0.967742	Included
Q64	If the person does not like the first professional they speak to, the first aider should tell the person that it is okay to try a different one.	Se a pessoa não estiver à vontade com o profissional que a atendeu, o(a) socorrista deve deixar claro para ela que pode tentar outro atendimento.	0.969697	0.931034	0.951613	Included
	Assisting the traumatised child
Q65	The first aider should protect the child from further harm.	O(A) socorrista deve proteger a criança de outros possíveis danos.	0.939394	0.965517	0.951613	Included
Q66	The first aider should ensure the child's physical needs (food, drink and somewhere to sleep) are met.	O(a) socorrista deve certificar-se que as necessidades físicas da criança (alimentação e lugar para dormir) sejam atendidas.	0.939394	0.965517	0.951613	Included
Q67	The first aider should not make judgments about the child's feelings and thoughts.	O(a) socorrista não deve julgar os sentimentos e pensamentos da criança.	0.969697	0.965517	0.967742	Included
Q68	The first aider should tell the child that it is okay to feel upset when something bad or scary happens.	O(A) socorrista deve dizer à criança que é normal se sentir chateada quando algo ruim ou assustador acontece.	0.969697	0.896552	0.935484	Included
Q69	The first aider should not say that someone who has died has "gone to sleep" as this may result in the child becoming fearful of sleep.	O(A) socorrista não deve dizer que alguém “foi dormir” quando esse alguém tiver falecido, pois isso pode causar medo de dormir na criança.	0.79	0.862069	0.82371	Re-rated
Q70	The first aider should not make promises to the child that they cannot keep.	O(A) socorrista não deve fazer promessas que não poderá cumprir.	0.969697	0.965517	0.967742	Included
Q71	The first aider should ensure that that they or another adult are available to take care of the child.	O(A) socorrista deve garantir que ele mesmo ou outro adulto esteja disponível para cuidar da criança.	0.848485	0.931034	0.887097	Included
Q72	The first aider should tell the child that they or another adult will take care of them.	O(A) socorrista deve dizer à criança que ele(a) ou outro adulto irá tomar conta dela.	0.787879	0.896552	0.83871	Re-rated
	Children at large-scale traumatic events
Q73	The first aider should attempt to keep the child together with loved ones and carers.	O(A) socorrista deve tentar manter a criança junto com seus cuidadores ou entes queridos.	0.909091	0.896552	0.903226	Included
Q74	The first aider should protect the child from traumatic sights and sounds (including media images).	O(A) socorrista deve proteger a criança de imagens e áudios traumáticos (incluindo imagens da mídia).	0.939394	0.862069	0.903226	Included
Q75	The first aider should ask bystanders and the media to stay away from the child.	O(A) socorrista deve pedir para que espectadores e a mídia fiquem longe da criança.	0.939394	0.896552	0.919355	Included
Q76	The first aider should not behave towards the child in such a way that the child feels they are still in danger.	O(A) socorrista não deve se comportar de forma que faça a criança se sentir em perigo.	1	0.965517	0.983871	Included
Q77	The first aider should reassure the child that they won't be left alone, so far as this is possible.	O(A) socorrista deve tranquilizar a criança, assegurando-lhe que ela não estará sozinha.	0.939394	0.965517	0.951613	Included
Q78	If the first aider has to leave the child alone for a few minutes to attend to others, they should reassure the child that they will back as soon as possible.	Se o(a) socorrista necessitar deixar a criança sozinha por alguns minutos para atender outras pessoas, ele deve assegurar à criança que estará de volta o mais rápido possível.	0.818182	0.862069	0.83871	Included
Q79	The first aider should try to appear as calm as possible.	O(A) socorrista deve tentar aparentar estar o mais calmo possível.	0.939394	0.931034	0.935484	Included
Q80	The first aider should direct the child away from very distressed people (e.g., people who are screaming, agitated or aggressive).	O(A) socorrista deve afastar a criança de pessoas muito aflitas (pessoas que estão gritando, agitadas ou agressivas).	0.969697	0.931034	0.951613	Included
Q81	The first aider should ask the child what would make them feel better or safer.	O(A) socorrista deve perguntar à criança o que faria ela se sentir melhor e mais segura.	0.939394	0.931034	0.935484	Included
	Communicating with the traumatised child
Q82	The first aider should talk to the child using age-appropriate language and explanations.	O(A) socorrista deve conversar com a criança utilizando linguagem e explicações apropriadas à idade dela.	1	0.965517	0.983871	Included
Q83	The first aider should not coerce the child to talk about their feelings or memories of the trauma before they want to do so.	O(A) socorrista não deve coagir a criança a falar sobre seus sentimentos ou memórias do trauma antes que elas se sintam confortáveis para fazê-lo.	1	0.931034	0.967742	Included
Q84	The first aider should be aware that child may stop talking altogether after a trauma, and that if this happens they should not try to force or coerce the child to speak.	O(A) socorrista deve estar ciente que a criança pode parar de falar completamente depois de um trauma e se isso ocorrer, não deve tentar forçar ou coagir a criança a falar.	1	0.896552	0.951613	Included
Q85	The first aider should allow the child to ask questions and should answer them as truthfully as possible.	O(A) socorrista deve permitir que a criança pergunte e deve responder às questões da forma mais verdadeira possível.	0.969697	0.965517	0.967742	Included
Q86	The first aider should not make the child discuss the trauma before they are ready.	O(A) socorrista não deve fazer a criança falar sobre o trauma antes de estar pronta.	1	0.896552	0.951613	Included
Q87	The first aider should say that they can't answer a child's question if this is the case.	O(A) socorrista deve dizer que não pode responder a uma questão, se for esse o caso.	0.878788	0.689655	0.790323	Excluded
Q88	If the child knows accurate, upsetting details, don't deny these.	Se a criança souber detalhes verdadeiros e perturbadores, não negue eles.	0.757576	0.862069	0.806452	Re-rated
Q89	The first aider should be patient if the child asks the same question many times.	O(A) socorrista deve ser paciente se a criança questionar a mesma coisa diversas vezes.	0.969697	0.965517	0.967742	Included
Q90	The first aider should try to be consistent with answers and information.	O(A) socorrista deve tentar ser consistente em suas respostas e nas informações dadas.	1	0.931034	0.967742	Included
Q91	The first aider should allow the child to talk about their feelings.	O(A) socorrista deve permitir que a criança fale sobre seus sentimentos.	0.969697	0.965517	0.967742	Included
Q92	The first aider should allow the child to write or draw pictures about their feelings.	O(A) socorrista deve permitir que a criança escreva ou desenhe sobre seus sentimentos.	0.878788	0.931034	0.903226	Included
Q93	The first aider should allow the child to express their feelings through playing with toys.	O(A) socorrista deve permitir que a criança expresse suas emoções através de brincadeiras.	0.909091	0.931034	0.919355	Included
Q94	The first aider should not tell the child how they should or shouldn't be feeling.	O(A) socorrista não deve dizer à criança como ela deveria ou não deveria estar se sentindo.	0.969697	0.827586	0.903226	Included
Q95	The first aider should not tell the child to be brave or tough or not to cry.	O(A) socorrista não deve falar para a criança ser forte ou para não chorar.	0.969697	0.862069	0.919355	Included
Q96	The first aider should not get angry if the child expresses strong emotions.	O(A) socorrista não deve ficar irritado se a criança demonstrar emoções intensas.	1	0.965517	0.983871	Included
Q97	The first aider should show the child that they understand and care.	O(A) socorrista deve mostrar a criança que ele(a) entende e que se importa.	1	0.965517	0.983871	Included
Q98	The first aider should tell the child that they will do their best to keep the child safe.	O(A) socorrista deve dizer a criança que ele(a) fará o melhor para mantê-la segura.	1	0.896552	0.951613	Included
Q99	The first aider should be patient with the child.	O(A) socorrista deve ser paciente com a criança.	1	0.965517	0.983871	Included
Q100	The first aider should encourage the child to do things they enjoy (for example, playing with toys, reading books).	O(A) socorrista deve encorajar a criança a fazer coisas que ela gosta (como brincar com brinquedos, ler livros).	0.757576	0.793103	0.774194	Re-rated
	If the first aider lives with the traumatised child
Q101	The first aider should try to keep their behaviour as predictable as possible.	O(A) socorrista deve tentar manter seu comportamento o mais previsível possível.	0.787879	0.793103	0.790323	Re-rated
Q102	The first aider should encourage the child to keep to daily routines.	O(A) socorrista deve encorajar a criança a manter rotinas diárias.	0.666667	0.758621	0.709677	Excluded
Q103	The first aider should not get angry, critical, or call the child 'babyish' if the child begins bedwetting, misbehaving, or sucking their thumb.	O(A) socorrista não deve ficar irritado, crítico ou chamar a criança de “bebê” se esta começar a urinar na cama, se comportar mal ou chupar o dedo.	0.969697	0.931034	0.951613	Included
Q104	The first aider should help the child to feel in control by letting them make some decisions (e.g. about meals or what to wear).	O(A) socorrista deve ajudar a criança a se sentir no controle, deixando-a tomar algumas decisões, como escolher suas refeições ou quais roupas vestir.	0.787879	0.758621	0.774194	Re-rated
Q105	The first aider should tell the child that their loved ones and carers love and support them.	O(A) socorrista deve dizer à criança que os entes queridos e cuidadores a amam e apoiam ela.	0.818182	0.793103	0.806452	Re-rated
	Dealing with avoidance behaviours and tantrums	Você gostaria de sugerir alguma outra ação? (insira abaixo)
Q106	The first aider should be aware that the child may avoid things that remind them of the trauma (such as specific places, driving in the car, certain people, or separation from their carers.	O(A) socorrista deve estar ciente de que a criança pode evitar coisas que lembrem o trauma (como lugares específicos, estar em carros, pessoas específicas ou a separação de seus cuidadores).	0.909091	0.896552	0.903226	Included
Q107	The first aider should try to discover what triggers sudden fearfulness or regression in the child.	O(A) socorrista deve tentar descobrir quais são os gatilhos para o medo repentino e regressão em relação ao trauma na criança.	0.818182	0.862069	0.83871	Included
Q108	If the child avoids things which remind them of the trauma, but does not appear very distressed, the first aider should assure them that they are safe.	Se a criança evitar coisas que a lembram do trauma mas não parecer muito angustiada, o socorrista deve reassegurá-la de que ela está segura.	0.787879	0.965517	0.870968	Re-rated
Q109	If the child has a temper tantrum or becomes fearful, crying and clingy in order to avoid something which reminds them of the trauma the first aider should ask what they are afraid of.	Se a criança apresentar comportamento com muita birra ou medo, com choros repetidos a fim de evitar algo que a lembre do trauma, o socorrista deve questionar-lhe do que ela tem medo.	0.69	0.862069	0.770484	Excluded
	Legal issues relating to child abuse
Q110	The first aider should know the local laws or regulations about reporting suspected child abuse.	O(A) socorrista deve conhecer as leis ou regulações locais sobre denúncias de suspeita de abuso infantil.	0.969697	0.896552	0.935484	Included
Q111	If the child discloses abuse, the first aider should contact the appropriate authorities.	Se a criança relatar algum tipo de abuso, o(a) socorrista deve contatar as autoridades competentes.	0.969697	0.827586	0.903226	Included
Q112	If the child discloses abuse, the first aider should remain calm and reassure the child that they have done the right thing by telling.	Se a criança relatar algum tipo de abuso, o(a) socorrista deve manter a calma e tranquilizar a criança ao dizer que ela fez a coisa certa ao falar.	0.909091	0.931034	0.919355	Included
Q113	If the child discloses abuse, the first aider should seek expert advice immediately.	Se a criança relatar abuso, o (a) socorrista deve procurar aconselhamento especializado imediatamente.	1	0.965517	0.983871	Included
Q114	If the child discloses abuse, the first aider should not confront the perpetrator.	Se a criança relatar algum tipo de abuso, o(a) socorrista não deve confrontar o agressor.	0.727273	0.896552	0.806452	Re-rated
Q115	If a child has disclosed abuse, the first aider should work with the appropriate authorities to ensure the child's safety.	Se a criança relatar abuso, o(a) socorrista deve trabalhar em conjunto com as autoridades competentes para garantir a segurança da mesma.	0.969697	0.965517	0.967742	Included
Q116	If a child has disclosed abuse, the first aider should assure the child that the abuse was not their fault.	Se a criança relatar abuso, o(a) socorrista deve deixar claro para a criança de que o abuso não foi culpa dela.	0.909091	0.931034	0.919355	Included
Q117	If a child has disclosed abuse, the first aider should tell the child that they believe what the child has told them.	Se a criança relatar abuso, o(a) socorrista deve dizer a criança que ele(a) acredita no que ela relatou.	0.818182	0.931034	0.870968	Included
	Getting professional help for a traumatised child
Q118	If at any time the child becomes suicidal, the first aider should seek professional help.	Se a qualquer momento a criança apresentar comportamento suicida, o(a) socorrista deve buscar ajuda profissional imediatamente.	1	0.965517	0.983871	Included
Q119	The first aider should seek professional help for the child if they display sudden severe or delayed reactions to trauma for 2 weeks or more.	O(A) socorrista deve procurar ajuda profissional para a criança se ela demonstrar reações súbitas graves ou tardias ao trauma por duas semanas ou mais.	0.969697	0.931034	0.951613	Included
Q120	The first aider should seek professional help for the child if the post-trauma symptoms are interfering with their usual activities for 2 weeks or more.	O(A) socorrista deve procurar ajuda profissional para a criança se os sintomas pós-trauma estiverem interferindo nas atividades usuais dela por mais de duas semanas.	0.969697	0.931034	0.951613	Included
Q121	The first aider should seek professional help for the child if they are unable to escape intense ongoing distressing feelings for 2 weeks or more.	O(A) socorrista deve procurar ajuda profissional para a criança se esta estiver incapaz de lidar com sentimentos angustiantes por mais de duas semanas.	0.969697	0.931034	0.951613	Included
Q122	The first aider should seek professional help for the child if their important relationships are suffering as a result of the trauma (eg, if they withdraw from their carers or friends) for 2 weeks or more.	O(A) socorrista deve procurar ajuda profissional para a criança se as relações pessoais dela estiverem abaladas (por exemplo, se ela se afasta de seus cuidadores ou amigos) em decorrência do trauma por mais de duas semanas.	0.969697	0.896552	0.935484	Included
Q123	The first aider should seek professional help for the child if they are unable to enjoy life at all as a result of the trauma for 2 weeks or more.	O(A) socorrista deve procurar ajuda profissional para a criança se esta estiver incapacitada de aproveitar a vida em decorrência do trauma por mais de duas semanas.	0.939394	0.896552	0.919355	Included
Q124	The first aider should seek professional help for the child if they feel very upset or fearful for 4 weeks or more.	O(A) socorrista deve procurar ajuda profissional para a criança se ela estiver se sentindo muito chateada ou com muito medo por 4 semanas ou mais.	0.939394	0.896552	0.919355	Included
Q125	The first aider should seek professional help for the child if they act very differently after the trauma for 4 weeks or more.	O(A) socorrista deve procurar ajuda profissional para a criança se ela estiver agindo de forma muito diferente por mais de 4 semanas depois do trauma.	0.939394	0.896552	0.919355	Included
Q126	The first aider should seek professional help for the child if they feel jumpy or have nightmares because of or about the trauma for 4 weeks or more.	O(A) socorrista deve procurar ajuda profissional para a criança se ela se sentir muito nervosa ou tiver pesadelos por causa do trauma ou sobre o trauma por mais de 4 semanas.	0.939394	0.896552	0.919355	Included
Q127	The first aider should seek professional help for the child if they can't stop thinking about the trauma for 4 weeks or more.	O(A) socorrista deve procurar ajuda profissional para a criança se ela não conseguir parar de pensar sobre o trauma por mais de 4 semanas.	0.939394	0.896552	0.919355	Included
Q128	The first aider should seek professional help for the child if has temper tantrums or becomes fearful, crying and clingy in order to avoid something which reminds them of the trauma for 4 weeks or more.	O(A) socorrista deve procurar ajuda profissional para a criança se ela fizer birras, apresentar muito medo ou apresentar choros intensos em resposta evitativa a algo que a lembra do trauma por mais de 4 semanas.	0.939394	0.862069	0.903226	Included
Q129	If the first aider is not a parent or guardian, they should not seek professional help for the child independently of the parent or guardian, except in an emergency.	Se o(a) socorrista não for um parente ou tutor da criança, não deve procurar ajuda profissional para ela sem o aval destes, exceto em situação de emergência.	0.515152	0.689655	0.596774	Excluded
Q130	The first aider should be aware of the types of professional help which are available for children.	O(A) socorrista deve estar ciente dos tipos de ajuda profissional disponíveis para a criança.	1	0.965517	0.983871	Included
Q131	The first aider should be aware that the symptoms associated with trauma may suddenly or unexpectedly appear months or years after the event and that if this occurs, professional help may need to be sought.	O(A) socorrista deve estar ciente de que sintomas associados com o trauma podem aparecer inesperadamente meses ou anos depois do evento e, que se isso ocorrer, pode ser necessário procurar ajuda profissional.	1	0.931034	0.967742	Included

## Sheet: 2nd round
Table 2. Statements in the questionnaire of Round 2 and their endorsement rates by panel
Statement order	Statements in English	Statements in Portuguese	Endorsement rates (%)
			Panel of health professionals (n=26)	Panel of consumers and carers (n=12)	Total (n=38)	Result
	Actions to be taken immediately
	Guidelines for communicating with the traumatised person
Q20	The first aider should remember that providing support doesn't have to be complicated, and can involve small things like spending time together, having a cup of tea or coffee, chatting about day-to-day life or giving them a hug.	O(a) socorrista deve lembrar que dar apoio a alguém em situação pós-trauma não precisa ser algo complicado e pode envolver pequenas coisas como fazer companhia para a pessoa, tomar uma xícara de chá ou café, conversar sobre coisas do dia a dia ou apenas dar um abraço.	0.846154	0.833333	0.842105	Included
Q21	The first aider should remember that it is more important to be genuinely caring than to say all the "right things".	O(a) socorrista deve lembrar que é mais importante se importar genuinamente do que dizer sempre as “coisas certas”.	0.961538	0.833333	0.921053	Included
Added	The first aider should always mantain calm.	O(a) socorrista deve sempre manter a calma	1	1	1	Included
Added	The first aider should pay attention to non-verbal communication.	O(a) socorrista deve se atentar para a comunicação não verbal	0.923077	0.916667	0.921053	Included
Added	The first aider should be highly empathetic.	O(a) socorrista deve ter alto grau de empatia.	0.961538	1	0.973684	Included
Added	The first aider will face situations in which he(she) will be the only contact, and should assume multiple roles towards sheltering the subject without getting out of his(her) professional role.	Socorrista enfrentará momentos que será o único contato, e deverá assumir papéis múltiplos voltados para o acolhimento sem deixar de se ater na sua função principal.	0.884615	1	0.921053	Included
Added	The first aider should take into account his/her mental health and the subject's mental health. Know the first aider personal limits is essential. Know when to stop is essential.	O socorrista deve levar em consideração a sua saúde mental e a saúde mental da pessoa socorrida. Conhecer seus limites pessoais é essencial. Saber a hora de parar de insistir é essencial.	1	0.916667	0.973684	Included
Added	It's important that the first aider be very attentive and sensible to what he/she perceives.	É importante que o socorrista esteja bastante atendo e sensível para o que percebe.	0.961538	0.916667	0.947368	Included
Added	The first aider should show support and shelter, gather objective and important information. He/she should not ask too many questions and leave the victim anguished.	O(a) socorrista deve demonstrar apoio e acolhimento, coletar informações objetivas e importantes. Não fazer do momento algo cheio de perguntas e que traga angústia à pessoa	1	0.833333	0.947368	Included
	Talking about the trauma
Q27	The first aider should avoid saying things which minimise the person's feelings, such as "don't cry" or "calm down".	O(A) socorrista deve evitar dizer coisas que minimizem os sentimentos da pessoa, como “não chore” ou “fique calmo”.	0.884615	0.666667	0.815789	Excluded
Q28	The first aider should avoid saying things which minimise the person's experience, such as "you should just be glad you're alive."	O(A) socorrista deve evitar dizer coisas que minimizem a experiência vivida pela pessoa, como “você deveria estar grato por estar vivo”.	0.884615	0.75	0.842105	Excluded
Q29	The first aider should not tell the person how they should be feeling.	O(A) socorrista não deve dizer a pessoa como ela deveria estar se sentindo.	0.961538	0.75	0.894737	Excluded
Added	The first aider should tell that he/she will do everything possible for the subject to get better.	O(a) socorrista deve falar que vai fazer tudo ao seu alcance para que melhore	0.615385	0.916667	0.710526	Excluded
Added	The first aider should talk the less possible and listen everything as possible about the event.	O(a) socorrista deve talvez falar o menos possível e ouvir o quanto puder de todo o ocorrido.	0.769231	0.75	0.763158	Excluded
Added	The first aider should recognize his/her time of action and when to talk.	O(a) socorrista precisa reconhecer o seu momento de atuação e seu momento de fala.	1	1	1	Included
Added	It is important that the first aider has some knowledge about religion, because its possible that the subject will question God and/or deitys in traumatic events.	Importante o socorrista possuir certo conhecimento sobre religiões, pois é provavel que a pessoa questione divindades em momentos traumáticos	0.423077	0.333333	0.394737	Excluded
Added	It is very important that the first aider respect the subjects timing because he/she is vulnerable. The first aider should respect and accept the victim's lived experience and compreehension.	É bastante importante que o socorrista respeite o tempo da pessoa que se encontra fragilizada, respeite e acolha sua experiencia vivida e sua compreensão dela	1	0.916667	0.973684	Included
Added	The first aider should give to the professionals that will continue the victim's support the most information possible.	O(a) socorrista deve sempre que possível passar após para os profissionais que darão segmento ao caso o maior número de informações que se pode coletar	0.923077	0.916667	0.921053	Included
	Immediate assistance at large scale traumatic events
Q39	The first aider should tell the person about any available sources of information which are offered to survivors (for example, information sessions, fact sheets and phone numbers for information lines).	O(A) socorrista deve informar a pessoa sobre quaisquer fontes de informações disponíveis que são oferecidas aos sobreviventes (por exemplo, sessões informativas, fichas informativas ou números de telefone para linhas de informação).	1	0.583333	0.868421	Excluded
Added	It is important that the first aider recognizes his/her limitations to help, and that he/she looks after a help network that would adequately shelter the victim.	É importante o(a) socorrista perceber as limitações da ajuda, e buscar acionar a rede de apoio que melhor consiga atender as questões presentes	1	1	1	Included
Added	The first aider should be trained for different situations and should be aware of information that are relevant to the help team and for the victim	O(a) socorrista deve estar treinado para diferentes situações e sobre quais informações são relevantes para a equipe e para a pessoa em cada uma delas.	1	0.916667	0.973684	Included
	Coping strategies: talking
Q43	The first aider should encourage the person to tell others when they need or want something, rather than assume others will know what they want.	O(A) socorrista deve encorajar a pessoa a dizer aos outros quando elas necessitarem ou quiserem algo, ao invés de assumir que todos saberão o que ela precisa.	0.884615	0.666667	0.815789	Excluded
Added	The first aider should be aware of the risks for a victim and about a sick leave as a possibility in a post-traumatic event, in order to avoid risk situations such as suicidal ideation or planning, physical aggressiveness, self-harm.	O(a) socorrista deve estar atento e ciente dos riscos do afastamento de uma pessoa num período pós-traumático, a fim de evitar situações de grande risco identificando sinais como de planejamento ou ideação de suicídio e agressividade física, seja auto ou heteroagressão.	1	1	1	Included
Added	The first aider should the timing of the victim and the way he/she deals with things.	O(a) socorrista deve respeitar o tempo e modo da pessoa.	1	0.75	0.921053	Excluded
Added	The first aider should identify necessities and not demand attitudes from the victim.	O(a) socorrista deve identificar necessidades ao invés de cobrar posturas da vítima.	1	0.833333	0.947368	Included
	Coping strategies: actions
Q46	The first aider should encourage the person to do things that feel good to them (for example, take baths, read, exercise, watch television).	O(A) socorrista deve encorajar a pessoa a fazer coisas que a façam se sentir bem (como por exemplo, tomar um banho, ler, se exercitar, assistir televisão).	0.730769	0.636364	0.702703	Excluded
Q47	The first aider should encourage the person to get plenty of rest when they are tired.	O(A) socorrista deve encorajar a pessoa a descansar quando estiver cansada.	0.846154	0.909091	0.864865	Included
Added	The first aider should not act as a psychologist, but only help the victim and refer him/her to a specialized service.	O(a) socorrista não deve tentar agir como psicólogo, apenas socorrer a vítima, encaminhando-a caso necessário.	0.769231	0.545455	0.702703	Excluded
Added	The first aider should allow the victim to take the ownerhip of him/herself, given that he/she knows what's best for him/her... Given that, impose a practice that is not hers/him might be interpreted as a violence towards the victim.	O(a) socorrista deve permitir que a pessoa se aproprie de si, tenha em vista que ela sabe melhor de si do que qualquer outro... Sendo assim, impor uma determinada uma determinada prática anterior ao sentido da pessoa poder ser tido como uma violência que atravessa a pessoa.	0.692308	0.545455	0.648649	Excluded
Added	The first aider is the victim's first contact in a post-traumatic event, but must not be the only one. A multidisciplinary approach is necessary for the planning of his/her psychological and psychiatric treatment. So it does not concern the first aider, which is the child's first contact, to take health measures after the event.	O(a) socorrista é o primeiro contato do paciente pós-trauma com os serviços, porém não deve ser o único. É necessário que haja um enfoque multidisciplinar no atendimento para este paciente, sobretudo no planejamento terapêutico psicológico e psiquiátrico. Assim, não cabe ao socorrista, que é o atendimento imediato, encarregar-se de ações em saúde posteriores ao evento.	0.807692	0.909091	0.837838	Included
Added	The first aider should offer support, even at distance.	O(a) socorrista deve oferecer suporte mesmo a distancia.	0.423077	0.454545	0.432432	Excluded
Added	The first aider should stimulate the person to practice things that the person likes in order to distract him/her from thoughts about the trauma.	O(a) socorrista pode estimular a pessoa a praticar atividades que lhe agradem a fim de distraí-la dos pensamentos do trauma	0.5	0.363636	0.459459	Excluded
Added	Four weeks is too much time to wait for professional help, the first aider should stimulate the victim to look for help before this time.	Quatro semanas é muito tempo de espera para procurar ajuda profissional, o socorrista deve incentivar a buscar ajuda mesmo antes desse período.	0.653846	0.727273	0.675676	Excluded
	When to seek professional help
	Assisting the traumatised child
Q69	The first aider should not say that someone who has died has "gone to sleep" as this may result in the child becoming fearful of sleep.	O(A) socorrista não deve dizer que alguém “foi dormir” quando esse alguém tiver falecido, pois isso pode causar medo de dormir na criança.	0.884615	0.909091	0.891892	Included
Q72	The first aider should tell the child that they or another adult will take care of them.	O(A) socorrista deve dizer à criança que ele(a) ou outro adulto irá tomar conta dela.	0.807692	1	0.864865	Included
Added	The first aider should be clear that the child can understand him/her.	O(a) socorrista deve ser claro ao ponto que a criança consiga entender sobre a citação.	0.923077	0.909091	0.918919	Included
Added	The first aider should offer his/her friendship to the child.	O(a) socorrista deve oferecer amizade á criança.	0.576923	0.636364	0.594595	Excluded
Added	The first aider should not lie to the child, it is important to know and respect the child's time, dealing with what will be said and when will be said, always thinking in the best form of shelter and care.	O(a) socorrista não deve mentir para a criança, e importante perceber e respeitar o tempo dela, exercitando um manejo sobre o que vai ser dito e como vai ser dito, sempre pensando na melhor forma de cuidado e acolhimento.	0.961538	1	0.972973	Included
Added	The first aider should entertain the child with other themes.	O(a) socorrista deve entreter a criança com outros temas.	0.615385	0.454545	0.567568	Excluded
Added	It is important that the aider should not promise something he/she can not accomplish or he/she should let it clear that something will be tried but that it may not happen.	É importante não prometer nada que não se possa cumprir ou deixar claro que tentará algo que pode ou não acontecer.	1	1	1	Included
Added	The first aider should use a playful approach to engage a child.	Uma forma de acolher a criança é a abordagem de forma lúdica a fim de estabelecer um vínculo mais seguro.	0.846154	0.909091	0.864865	Included
Added	In order to manage the situation, it is essential that the aider makes the child feel safe.	O(a) socorrista deve fazer com que a criança se sinta segura, perto do possível, é essencial para o manejo da situação.	1	1	1	Included
	Children at large-scale traumatic events
	Communicating with the traumatised child
Q88	If the child knows accurate, upsetting details, don't deny these.	Se a criança souber detalhes verdadeiros e perturbadores, não negue eles.	0.961538	0.727273	0.891892	Excluded
Q100	The first aider should encourage the child to do things they enjoy (for example, playing with toys, reading books).	O(A) socorrista deve encorajar a criança a fazer coisas que ela gosta (como brincar com brinquedos, ler livros).	0.884615	0.636364	0.810811	Excluded
Added	The first aider should never lie or deceive the child at any moment.	O socorrista não deve mentir ou enganar a criança em nenhum momento.	1	0.818182	0.945946	Included
Added	The first aider should speak in a clear and patient manner.	O(a) socorrista deve se comunicar de forma clara e paciente.	1	1	1	Included
	If the first aider lives with the traumatised child
Q101	The first aider should try to keep their behaviour as predictable as possible.	O(A) socorrista deve tentar manter seu comportamento o mais previsível possível.	0.769231	0.909091	0.810811	Excluded
Q104	The first aider should help the child to feel in control by letting them make some decisions (e.g. about meals or what to wear).	O(A) socorrista deve ajudar a criança a se sentir no controle, deixando-a tomar algumas decisões, como escolher suas refeições ou quais roupas vestir.	0.692308	0.818182	0.72973	Excluded
Q105	The first aider should tell the child that their loved ones and carers love and support them.	O(A) socorrista deve dizer à criança que os entes queridos e cuidadores a amam e apoiam ela.	0.692308	0.818182	0.72973	Excluded
Added	The first aider should not act as a psychologist in the long term, this kind of approach should be done by a specialized team with time to dedicate to the victim.	O socorrista não deve atuar a longo prazo como um apoio psicológico, este devendo ser realizado por uma equipe que tenha tempo hábil a dedicar para as vítimas de traumas.	0.923077	1	0.945946	Included
Added	The first aider should ask if the child has any sort of problem or trauma with someone of the family.	O(a) socorrista deve perguntar se a criança tem algum trauma ou problema com alguém da família.	0.5	0.727273	0.567568	Excluded
Added	The first aider should always be available to keep company to the victim.	O(a) socorrista estar sempre disposto a fazer companhia.	0.769231	0.545455	0.702703	Excluded
Added	It is important for the child to have an adult as a reference, to whom the child might share the anguishes and fears after the trauma.	Importante a criança ter um adulto de referência a quem possa recorrer com suas angústias e medos após o trauma.	0.961538	1	0.972973	Included
Added	The first aider should not lie or omit facts, though using a comprehensible language.	O(a) socorrista, apesar de ter que utilizar linguagem compreensível, não deve mentir ou omitir fatos.	0.923077	1	0.945946	Included
Added	The qualities of the child should be highlighted, in order to encourage him/her to increase his/her self-esteem and autonomy.	Deve-se ressaltar ainda mais as qualidades da criança, a fim de encoraja-la a aumentar sua auto-estima e autonomia.	0.692308	0.818182	0.72973	Excluded
Added	It is important that the child feels in control, but it is also important that the child feels that he/she allows to be taken care of, that he/she allows him/herself to be a child.	Sobre a criança se sentir no controle, é importante, mas tambem se faz necessario mostrar que ela pode se permitir ser cuidada, pode se permitir "ser criança"	1	0.909091	0.972973	Included
	Dealing with avoidance behaviours and tantrums	Você gostaria de sugerir alguma outra ação? (insira abaixo)
Q108	If the child avoids things which remind them of the trauma, but does not appear very distressed, the first aider should assure them that they are safe.	Se a criança evitar coisas que a lembram do trauma mas não parecer muito angustiada, o socorrista deve reassegurá-la de que ela está segura.	0.846154	0.909091	0.864865	Included
Added	The first aider should observe the child's reaction when talking about the trauma.	O socorrista deve observar a reação da criança quando se fala do trauma.	1	1	1	Included
Added	The first aider should leave the child free to express him/herself at any moment.	O(a) socorrista deve dar liberdade para a criança se expressar a qualquer momento.	1	0.818182	0.945946	Included
Added	The first aider should, if possible, find psychological support for the child.	O(a) socorrista deve se possível encontrar um suporte psicológico para a criança.	1	1	1	Included
Added	The first aider should understand the importance of non-violent communication in the process.	O(a) socorrista deve entender a importância da comunicação não violenta neste processo.	1	0.909091	0.972973	Included
	Legal issues relating to child abuse
Q114	If the child discloses abuse, the first aider should not confront the perpetrator.	Se a criança relatar algum tipo de abuso, o(a) socorrista não deve confrontar o agressor.	0.769231	0.727273	0.756757	Excluded
Added	The first aider should leave the child confortable to talk about the situation.	O socorrista deve deixar a criança o mais confortável para falar da criação.	0.961538	0.909091	0.945946	Included
Added	The first aider should offer safety and confidence.	O(a) socorrista deve oferecer segurança e confiança.	1	1	1	Included
Added	The first aider should always refer the child to a specialized service.	O(a) socorrista deve encaminhar sempre para serviço especializado.	0.923077	0.909091	0.918919	Included
Added	The first aider should be alert and comprehend the child's truth, without diminishing or doubting it.	O(a) socorrista deve estar atento e compreender a verdade da criança, sem menosprezar ou duvidar.	1	1	1	Included
Added	The first aider should take the child to a safe place, far from the aggressor.	O(a) socorrista deve levar a criança a um lugar seguro e longe do agressor.	0.923077	0.818182	0.891892	Included
	Getting professional help for a traumatised child
Added	The first aider acts in the moment right after the trauma. Every moment after the first help should be performed by other professionals, in order to create a line of work and to better organize healthcare delivery. So the victim creates a relationship only with those that will be present in all steps of the process. The first aider should focus in the post-trauma event, and not in the long-term c…	O socorrista trabalha no momento imediato após o trauma. Qualquer evento depois do "socorro", deve ser atendido por outros profissionais, de modo a criar uma linha de cuidado e organizar melhor o serviço. Assim, a vítima cria uma relação apenas com aqueles que estarão em todas as etapas do processo. O socorrista deve focar no momento do pós-trauma, não em suas repercussões a longo prazo.	0.461538	0.545455	0.486486	Excluded
Added	When contacting na authority about the abuse, report everything that the child describes.	Quando for contatar alguma autoridade sobre abuso , relatar tudo o que a criança descrever.	0.961538	0.909091	0.945946	Included
Added	The first aider should pay attention to the child's parents in taking care of the child.	O(a) socorrista deve se atentar para o comportamento dos responsáveis em cuidar da criança.	1	1	1	Included
Added	The first aider should not wait weeks for a professional assessment, the child should be. Refered to psychological help immediately.	O(a) socorrista não precisa esperar o tempo de semanas para encaminhar para ajuda profissional, a criança deve ser encaminhada a ajuda profissional (psicológica) imediatamente.	0.846154	0.909091	0.864865	Included
Added	The first aider should have psychological support to deal with his/her fears, insecurities and possible consequences of aiding the child.	O(a) socorrista também deve ter auxílio psicológico para lidar com seus medos, inseguranças e possíveis consequências daquele auxílio ao menor.	1	1	1	Included
54

## Sheet: Final
	Table 1. Statements in the resulting final MHFA Guideline and their endorsement rates by panel
Statement order	Statements in English	Statements in Portuguese	Endorsement rates (%)
			Panel of health professionals	Panel of consumers and carers	Total	Result
	Actions to be taken immediately
Q1	The first aider should determine whether or not it is safe to approach the person before taking any action (for example, danger from fire, weapons or debris)	O socorrista deve determinar se é ou não seguro abordar a pessoa antes de tomar qualquer ação (por exemplo em situações de perigo de incêndios e na presença de armas ou destroços).	1	1	1	Included
Q2	The first aider should explain to the person what their role is and why they are present.	O (a) socorrista deve explicar para a pessoa socorrida o porquê de estar ali e qual seu papel na situação.	1	1	1	Included
Q3	The first aider should create a safe environment.	O socorrista deve criar um ambiente seguro.	1	0.965517	0.983871	Included
Q4	The first aider should be calm in the face of the trauma.	O socorrista deve estar calmo diante de um cenário de trauma.	1	1	1	Included
Q5	The first aider should ascertain the person's basic human needs for the immediate future and attempt to meet them.	O socorrista deve averiguar as necessidades básicas da pessoa no futuro imediato e providenciá-las o mais rápido possível.	0.848485	0.896552	0.870968	Included
Q6	If helping someone they do not know, the first aider should find out the person's name and use it when talking to them.	Se estiver ajudando alguém que não conhece, o socorrista deve perguntar o nome da pessoa e usá-lo quando for falar com a mesma.	1	0.931034	0.967742	Included
Q7	The first aider should attempt to ascertain and meet the basic human needs of the person (for food, drink, shelter and clothing), but should not take over the role of professionals helpers better able to meet those needs.	O socorrista deve perceber e atender as necessidades básicas da pessoa que está sendo socorrida (como alimentação e abrigo), porém não deve assumir o papel de profissionais auxiliares mais habilitados a providenciá-las.	0.909091	0.896552	0.903226	Included
Q8	If the person has been a victim of crime, the first aider should consider the possibility that forensic evidence may need to be collected (for example, cheek swabs, evidence on clothing or skin) and should work with the person in preserving such evidence.	Se a pessoa atendida tiver sido vítima de um crime, o socorrista deve considerar a possibilidade de que a coleta de evidências forenses possa ser necessária (como por exemplo swabs orais ou evidências em roupas e pele) e deve trabalhar para preservar tais indícios.	0.878788	0.896552	0.887097	Included
Q9	The first aider should watch for signs that the person's physical or mental state is declining, and be prepared to seek emergency medical assistance for them (for example, an apparently uninjured person may have internal injuries which reveal themselves more slowly, or a person may suddenly become disoriented).	O socorrista deve ficar atento aos sinais de declínio do estado físico ou mental da pessoa e estar preparado para procurar assistência médica de emergência se necessário (por exemplo: uma pessoa aparentemente sem ferimentos pode ter lesões de órgãos internos que se revelam mais lentamente, com posterior queda súbita do estado geral).	1	1	1	Included
	Guidelines for communicating with the traumatised person
Q10	The first aider should speak clearly and avoid clinical and technical language.	O socorrista deve falar claramente e evitar linguagem técnica.	1	0.965517	0.983871	Included
Q11	The first aider should communicate with the person as an equal, rather than as a superior expert.	O socorrista deve comunicar-se com a pessoa como um igual, e não como alguém superior.	0.848485	1	0.919355	Included
Q12	The first aider should remember that behaviour such as withdrawal, irritability and bad temper may be a response to the trauma, and should avoid taking such behaviour personally.	O socorrista deve lembrar-se que comportamento retraído e presença de irritabilidade e mau humor podem ser uma resposta ao trauma sofrido e devem evitar tomar esses comportamentos como uma forma de afronta pessoal.	0.969697	1	0.983871	Included
Q13	The first aider should be friendly, even if the person is being difficult.	O socorrista deve ser amigável mesmo que a pessoa não se mostre receptiva a ajuda.	0.969697	0.965517	0.967742	Included
Q14	The first aider should show that they understand and care.	O socorrista deve mostrar que entende e se importa com a pessoa e a situação.	1	1	1	Included
Q15	The first aider should be aware that the person may not be as distressed about the trauma as might be expected.	O socorrista deve estar ciente de que a pessoa que sofreu o trauma pode não estar tão angustiada com o ocorrido como se poderia supor.	0.878788	0.827586	0.854839	Included
Q16	The first aider should remember that they are not the person's therapist.	O(A) socorrista deve lembrar-se que ele(a) não é o terapeuta da pessoa que sofreu o trauma.	0.939394	0.827586	0.887097	Included
Q17	The first aider should tell the person that everyone has their own pace for dealing with trauma.	O(A) socorrista deve deixar claro para a pessoa que cada um tem sua própria maneira de lidar com um trauma e estar receptivo a isso.	0.969697	0.896552	0.935484	Included
Q18	The first aider should encourage the person to talk about their reactions only if the person feels ready to do so.	O (A) socorrista deve encorajar a pessoa a falar sobre suas reações apenas se esta se sentir confortável com isso.	0.909091	0.896552	0.903226	Included
Q20	The first aider should remember that providing support doesn't have to be complicated, and can involve small things like spending time together, having a cup of tea or coffee, chatting about day-to-day life or giving them a hug.	O(a) socorrista deve lembrar que dar apoio a alguém em situação pós-trauma não precisa ser algo complicado e pode envolver pequenas coisas como fazer companhia para a pessoa, tomar uma xícara de chá ou café, conversar sobre coisas do dia a dia ou apenas dar um abraço.	0.846154	0.833333	0.842105	Included
Q21	The first aider should remember that it is more important to be genuinely caring than to say all the "right things".	O(a) socorrista deve lembrar que é mais importante se importar genuinamente do que dizer sempre as “coisas certas”.	0.961538	0.833333	0.921053	Included
Q22	The first aider should be aware of cultural differences in the way some people respond to a traumatic event; for example, in some cultures, expressing vulnerability or grief around strangers is not considered appropriate.	O(a) socorrista deve estar ciente das diferenças culturais na forma como algumas pessoas respondem a um evento traumático; por exemplo, em algumas culturas, expressar vulnerabilidade ou pesar diante de estranhos não é considerado apropriado.	1	0.931034	0.967742	Included
Q23	The first aider should be prepared to repeat themselves several times if the person seems unable to understand what is said.	O(a) socorrista deve estar preparado para repetir sua fala o quanto for necessário caso a pessoa não entenda o que lhe é dito.	0.969697	0.965517	0.967742	Included
Added	The first aider should always mantain calm.	O(a) socorrista deve sempre manter a calma	1	1	1	Included
Added	The first aider should pay attention to non-verbal communication.	O(a) socorrista deve se atentar para a comunicação não verbal	0.923077	0.916667	0.921053	Included
Added	The first aider should be highly empatious.	O(a) socorrista deve ter alto grau de empatia.	0.961538	1	0.973684	Included
Added	The first aider will face situations in which he(she) will be the only contact, and should assume multiple roles towards sheltering the subject without getting out of his(her) professional role.	Socorrista enfrentará momentos que será o único contato, e deverá assumir papéis múltiplos voltados para o acolhimento sem deixar de se ater na sua função principal.	0.884615	1	0.921053	Included
Added	The first aider should take into account his/her mental health and the subject's mental health. Know the first aider personal limits is essential. Know when to stop is essential.	O socorrista deve levar em consideração a sua saúde mental e a saúde mental da pessoa socorrida. Conhecer seus limites pessoais é essencial. Saber a hora de parar de insistir é essencial.	1	0.916667	0.973684	Included
Added	It's important that the first aider be very attentive and sensible to what he/she perceives.	É importante que o socorrista esteja bastante atendo e sensível para o que percebe.	0.961538	0.916667	0.947368	Included
Added	The first aider should show support and shelter, gather objective and important information. He/she should not ask too many questions and leave the victim anguished.	O(a) socorrista deve demonstrar apoio e acolhimento, coletar informações objetivas e importantes. Não fazer do momento algo cheio de perguntas e que traga angústia à pessoa	1	0.833333	0.947368	Included
	Talking about the trauma
Q24	The first aider should not force the person to tell their story.	O (A) socorrista não deve forçar a pessoa a contar sua história.	0.878788	0.931034	0.903226	Included
Q25	The first aider should not interrupt to share their own feelings and opinions.	O(A) socorrista não deve interromper a fala da pessoa para compartilhar seus próprios sentimentos e opiniões.	0.939394	0.896552	0.919355	Included
Q26	The first aider should be aware that the person may need to talk repetitively about the trauma and be willing to listen.	O(A) socorrista deve estar ciente de que a pessoa talvez precise falar repetidamente sobre o trauma e estar disposto(a) a ouvi-la.	0.909091	0.931034	0.919355	Included
Q30	The first aider should be aware that the person may be experiencing survivors' guilt.	O(A) socorrista deve estar ciente de que a pessoa possa estar vivenciando a “culpa do sobrevivente”.	0.969697	0.896552	0.935484	Included
Q31	The first aider should not make promises they can't keep such as "I'll take you home soon".	O(A) socorrista não deve fazer promessas que não possa cumprir, como “vou te levar para casa em breve”.	0.969697	0.862069	0.919355	Included
Added	The first aider should recognize his/her time of action and when to talk.	O(a) socorrista precisa reconhecer o seu momento de atuação e seu momento de fala.	1	1	1	Included
Added	It is very important that the first aider respect the subjects timing because he/she is vulnerable. The first aider should respect and accept the victim's lived experience and compreehension.	É bastante importante que o socorrista respeite o tempo da pessoa que se encontra fragilizada, respeite e acolha sua experiencia vivida e sua compreensão dela	1	0.916667	0.973684	Included
Added	The first aider should give to the professionals that will continue the victim's support the most information possible.	O(a) socorrista deve sempre que possível passar após para os profissionais que darão segmento ao caso o maior número de informações que se pode coletar	0.923077	0.916667	0.921053	Included
	Immediate assistance at large scale traumatic events
Q32	The first aider should follow the directions of professional helpers at the scene.	O (a) socorrista deve seguir as instruções dadas pelos assistentes profissionais que trabalham no local.	0.939394	0.931034	0.935484	Included
Q33	The first aider should get medical help for the person if this is needed.	O(A) socorrista deve providenciar assistência médica para a pessoa, se necessário.	0.909091	0.896552	0.903226	Included
Q34	The first aider should find out what emergency help is available.	O(A) socorrista deve descobrir qual ajuda de emergência está disponível.	0.969697	0.965517	0.967742	Included
Q35	The first aider should provide truthful information and admit that they lack information if this is the case.	O socorrista deve fornecer informações verdadeiras e, se for o caso, admitir que carece das mesmas.	0.969697	0.931034	0.951613	Included
Q36	The first aider should identify basic needs (food, drink, shelter and clothing) and attempt to meet them.	O(A) socorrista deve identificar necessidades básicas (alimentação, abrigo e vestimentas) e tentar atendê-las.	0.848485	0.827586	0.83871	Included
Q37	The first aider should be aware of and responsive to the person's comfort and dignity, e.g., by offering the person something to cover themselves with (such as a blanket) and asking bystanders and the media to go away.	O(A) socorrista deve estar ciente e ser responsável pelo conforto e dignidade da pessoa, como por exemplo, oferecer à pessoa algo para se cobrir (como um cobertor) ou pedir para que espectadores e mídia se afastem.	0.909091	0.931034	0.919355	Included
Q38	If the person does not want more information about the event, the first aider should not try to give them any.	Se a pessoa não quiser ter mais informações sobre o evento, o(a) socorrista não deve tentar lhe dar nenhuma.	0.818182	0.827586	0.822581	Included
Q40	The first aider should try not to appear rushed or impatient.	O(a) socorrista deve tentar não aparentar estar apressado ou impaciente.	0.969697	0.896552	0.935484	Included
Added	It is important that the first aider recognizes his/her limitations to help, and that he/she looks after a help network that would adequately shelter the victim.	É importante o(a) socorrista perceber as limitações da ajuda, e buscar acionar a rede de apoio que melhor consiga atender as questões presentes	1	1	1	Included
Added	The first aider should be trained for different situations and should be aware of information that are relevant to the help team and for the victim	O(a) socorrista deve estar treinado para diferentes situações e sobre quais informações são relevantes para a equipe e para a pessoa em cada uma delas.	1	0.916667	0.973684	Included
	Coping strategies: talking
Q41	The first aider should encourage the person to identify sources of support including loved ones and friends.	O(A) socorrista deve encorajar a pessoa a identificar fontes de suporte incluindo entes queridos e amigos.	0.878788	0.896552	0.887097	Included
Added	The first aider should be aware of the risks for a victim and about a sick leave as a possibility in a post-traumatic event, in order to avoid risk situations such as suicidal ideation or planning, physical aggressiveness, self-harm.	O(a) socorrista deve estar atento e ciente dos riscos do afastamento de uma pessoa num período pós-traumático, a fim de evitar situações de grande risco identificando sinais como de planejamento ou ideação de suicídio e agressividade física, seja auto ou heteroagressão.	1	1	1	Included
Added	The first aider should identify necessities and not demand attitudes from the victim.	O(a) socorrista deve identificar necessidades ao invés de cobrar posturas da vítima.	1	0.833333	0.947368	Included
	Coping strategies: actions
Q47	The first aider should encourage the person to get plenty of rest when they are tired.	O(A) socorrista deve encorajar a pessoa a descansar quando estiver cansada.	0.846154	0.909091	0.864865	Included
Q48	The first aider should encourage the person to spend time somewhere they feel safe and comfortable.	O(A) socorrista deve encorajar a pessoa a passar um tempo onde se sinta segura e confortável.	0.878788	0.896552	0.887097	Included
Q50	The first aider should assist the person to find local sources of support.	O(A) socorrista deve auxiliar a pessoa a encontrar fontes locais de apoio.	0.909091	0.965517	0.935484	Included
Q51	The first aider should give the person information about community resources that are available (for example, crisis lines and health centres).	O(A) socorrista deve dar informações à pessoa sobre os recursos disponíveis na comunidade (como por exemplo, telefones de emergência ou centros de saúde).	0.969697	0.965517	0.967742	Included
Q52	The first aider should be aware that the person may not remember all the details of the event.	O(A) socorrista deve estar ciente de que a pessoa pode não se lembrar de todos os detalhes do evento ocorrido.	0.969697	0.896552	0.935484	Included
Q53	The first aider should be aware that the person may suddenly or unexpectedly remember details of the event.	O(A) socorrista deve estar ciente de que a pessoa pode repentina ou inesperadamente lembrar-se de detalhes do evento ocorrido.	0.969697	0.965517	0.967742	Included
Added	The first aider is the victim's first contact in a post-traumatic event, but must not be the only one. A multidisciplinary approach is necessary for the planning of his/her psychological and psychiatric treatment. So it does not concern the first aider, which is the child's first contact, to take health measures after the event.	O(a) socorrista é o primeiro contato do paciente pós-trauma com os serviços, porém não deve ser o único. É necessário que haja um enfoque multidisciplinar no atendimento para este paciente, sobretudo no planejamento terapêutico psicológico e psiquiátrico. Assim, não cabe ao socorrista, que é o atendimento imediato, encarregar-se de ações em saúde posteriores ao evento.	0.807692	0.909091	0.837838	Included
	When to seek professional help
Q54	If at any time the person becomes suicidal, the first aider should seek professional help.	Se a qualquer momento a pessoa apresentar comportamento suicida, o(a) socorrista deve procurar ajuda profissional.	1	0.965517	0.983871	Included
Q55	The first aider should encourage the person to seek professional help if the post-trauma symptoms are interfering with their usual activities for 4 weeks or more.	O(A) socorrista deve encorajar a pessoa a procurar ajuda profissional se os sintomas pós-trauma estiverem interferindo em suas atividades usuais por mais de 4 semanas.	0.939394	0.896552	0.919355	Included
Q56	The first aider should encourage the person to seek professional help if they feel very upset or fearful for 4 weeks or more.	O(A) socorrista deve encorajar a pessoa a procurar ajuda profissional se ela se sentir muito chateada ou temerosa por mais de 4 semanas.	0.878788	0.827586	0.854839	Included
Q57	The first aider should encourage the person to seek professional help if they are unable to escape intense ongoing distressing feelings for 4 weeks or more.	O(A) socorrista deve encorajar a pessoa a procurar ajuda profissional se ela sentir-se incapaz de escapar de sentimentos angustiantes intensos durante mais de 4 semanas.	0.909091	0.896552	0.903226	Included
Q58	The first aider should encourage the person to seek professional help if their important relationships are suffering as a result of the trauma (eg, if they withdraw from their carers or friends) for 4 weeks or more.	O(A) socorrista deve encorajar a pessoa a procurar ajuda se os resultados do trauma estiverem interferindo em suas relações pessoais (por exemplo, se a pessoa estiver se afastando de seus amigos e outras pessoas próximas) por mais de 4 semanas.	0.909091	0.896552	0.903226	Included
Q59	The first aider should encourage the person to seek professional help if they abuse alcohol or other drugs to deal with the trauma at any time.	O(A) socorrista deve encorajar a pessoa a procurar ajuda profissional se ela estiver abusando de álcool ou outras drogas para lidar com o trauma.	0.969697	0.931034	0.951613	Included
Q60	The first aider should encourage the person to seek professional help if they feel jumpy or have nightmares because of or about the trauma for 4 weeks or more.	O(A) socorrista deve encorajar a pessoa a buscar ajuda profissional se sentir-se muito nervosa ou tiver pesadelos por causa ou sobre o trauma por mais de 4 semanas.	0.909091	0.931034	0.919355	Included
Q61	The first aider should encourage the person to seek professional help if they can't stop thinking about the trauma for 4 weeks or more.	O(a) socorrista deve encorajar a pessoa a procurar ajuda profissional se ela não conseguir parar de pensar sobre o trauma por mais de 4 semanas.	0.909091	0.931034	0.919355	Included
Q62	The first aider should encourage the person to seek professional help if they are unable to enjoy life at all as a result of the trauma for 4 weeks or more.	O(a) socorrista deve encorajar a pessoa a procurar ajuda profissional se ela estiver impossibilitada de aproveitar a vida como resultado do trauma por mais de 4 semanas.	0.909091	0.896552	0.903226	Included
Q63	The first aider should be aware of the sorts of professional help which are available.	O(A) socorrista deve estar ciente dos tipos de ajuda profissional que estão disponíveis.	0.969697	0.965517	0.967742	Included
Q64	If the person does not like the first professional they speak to, the first aider should tell the person that it is okay to try a different one.	Se a pessoa não estiver à vontade com o profissional que a atendeu, o(a) socorrista deve deixar claro para ela que pode tentar outro atendimento.	0.969697	0.931034	0.951613	Included
	Assisting the traumatised child
Q65	The first aider should protect the child from further harm.	O(A) socorrista deve proteger a criança de outros possíveis danos.	0.939394	0.965517	0.951613	Included
Q66	The first aider should ensure the child's physical needs (food, drink and somewhere to sleep) are met.	O(a) socorrista deve certificar-se que as necessidades físicas da criança (alimentação e lugar para dormir) sejam atendidas.	0.939394	0.965517	0.951613	Included
Q67	The first aider should not make judgments about the child's feelings and thoughts.	O(a) socorrista não deve julgar os sentimentos e pensamentos da criança.	0.969697	0.965517	0.967742	Included
Q68	The first aider should tell the child that it is okay to feel upset when something bad or scary happens.	O(A) socorrista deve dizer à criança que é normal se sentir chateada quando algo ruim ou assustador acontece.	0.969697	0.896552	0.935484	Included
Q69	The first aider should not say that someone who has died has "gone to sleep" as this may result in the child becoming fearful of sleep.	O(A) socorrista não deve dizer que alguém “foi dormir” quando esse alguém tiver falecido, pois isso pode causar medo de dormir na criança.	0.884615	0.909091	0.891892	Included
Q70	The first aider should not make promises to the child that they cannot keep.	O(A) socorrista não deve fazer promessas que não poderá cumprir.	0.969697	0.965517	0.967742	Included
Q71	The first aider should ensure that that they or another adult are available to take care of the child.	O(A) socorrista deve garantir que ele mesmo ou outro adulto esteja disponível para cuidar da criança.	0.848485	0.931034	0.887097	Included
Q72	The first aider should tell the child that they or another adult will take care of them.	O(A) socorrista deve dizer à criança que ele(a) ou outro adulto irá tomar conta dela.	0.807692	1	0.864865	Included
Added	The first aider should be clear that the child can understand him/her.	O(a) socorrista deve ser claro ao ponto que a criança consiga entender sobre a citação.	0.923077	0.909091	0.918919	Included
Added	The first aider should not lie to the child, it is important to know and respect the child's time, dealing with what will be said and when will be said, always thinking in the best form of shelter and care.	O(a) socorrista não deve mentir para a criança, e importante perceber e respeitar o tempo dela, exercitando um manejo sobre o que vai ser dito e como vai ser dito, sempre pensando na melhor forma de cuidado e acolhimento.	0.961538	1	0.972973	Included
Added	It is important that the aider should not promise something he/she can not accomplish or he/she should let it clear that something will be tried but that it may not happen.	É importante não prometer nada que não se possa cumprir ou deixar claro que tentará algo que pode ou não acontecer.	1	1	1	Included
Added	One way to shelter the child is a ludic approach in order to establish a trustfull bond.	Uma forma de acolher a criança é a abordagem de forma lúdica a fim de estabelecer um vínculo mais seguro.	0.846154	0.909091	0.864865	Included
Added	In order to manage the situation, it is essential that the aider makes the child feel safe.	O(a) socorrista deve fazer com que a criança se sinta segura, perto do possível, é essencial para o manejo da situação.	1	1	1	Included
	Children at large-scale traumatic events
Q73	The first aider should attempt to keep the child together with loved ones and carers.	O(A) socorrista deve tentar manter a criança junto com seus cuidadores ou entes queridos.	0.909091	0.896552	0.903226	Included
Q74	The first aider should protect the child from traumatic sights and sounds (including media images).	O(A) socorrista deve proteger a criança de imagens e áudios traumáticos (incluindo imagens da mídia).	0.939394	0.862069	0.903226	Included
Q75	The first aider should ask bystanders and the media to stay away from the child.	O(A) socorrista deve pedir para que espectadores e a mídia fiquem longe da criança.	0.939394	0.896552	0.919355	Included
Q76	The first aider should not behave towards the child in such a way that the child feels they are still in danger.	O(A) socorrista não deve se comportar de forma que faça a criança se sentir em perigo.	1	0.965517	0.983871	Included
Q77	The first aider should reassure the child that they won't be left alone, so far as this is possible.	O(A) socorrista deve tranquilizar a criança, assegurando-lhe que ela não estará sozinha.	0.939394	0.965517	0.951613	Included
Q78	If the first aider has to leave the child alone for a few minutes to attend to others, they should reassure the child that they will back as soon as possible.	Se o(a) socorrista necessitar deixar a criança sozinha por alguns minutos para atender outras pessoas, ele deve assegurar à criança que estará de volta o mais rápido possível.	0.818182	0.862069	0.83871	Included
Q79	The first aider should try to appear as calm as possible.	O(A) socorrista deve tentar aparentar estar o mais calmo possível.	0.939394	0.931034	0.935484	Included
Q80	The first aider should direct the child away from very distressed people (e.g., people who are screaming, agitated or aggressive).	O(A) socorrista deve afastar a criança de pessoas muito aflitas (pessoas que estão gritando, agitadas ou agressivas).	0.969697	0.931034	0.951613	Included
Q81	The first aider should ask the child what would make them feel better or safer.	O(A) socorrista deve perguntar à criança o que faria ela se sentir melhor e mais segura.	0.939394	0.931034	0.935484	Included
	Communicating with the traumatised child
Q82	The first aider should talk to the child using age-appropriate language and explanations.	O(A) socorrista deve conversar com a criança utilizando linguagem e explicações apropriadas à idade dela.	1	0.965517	0.983871	Included
Q83	The first aider should not coerce the child to talk about their feelings or memories of the trauma before they want to do so.	O(A) socorrista não deve coagir a criança a falar sobre seus sentimentos ou memórias do trauma antes que elas se sintam confortáveis para fazê-lo.	1	0.931034	0.967742	Included
Q84	The first aider should be aware that child may stop talking altogether after a trauma, and that if this happens they should not try to force or coerce the child to speak.	O(A) socorrista deve estar ciente que a criança pode parar de falar completamente depois de um trauma e se isso ocorrer, não deve tentar forçar ou coagir a criança a falar.	1	0.896552	0.951613	Included
Q85	The first aider should allow the child to ask questions and should answer them as truthfully as possible.	O(A) socorrista deve permitir que a criança pergunte e deve responder às questões da forma mais verdadeira possível.	0.969697	0.965517	0.967742	Included
Q86	The first aider should not make the child discuss the trauma before they are ready.	O(A) socorrista não deve fazer a criança falar sobre o trauma antes de estar pronta.	1	0.896552	0.951613	Included
Q89	The first aider should be patient if the child asks the same question many times.	O(A) socorrista deve ser paciente se a criança questionar a mesma coisa diversas vezes.	0.969697	0.965517	0.967742	Included
Q90	The first aider should try to be consistent with answers and information.	O(A) socorrista deve tentar ser consistente em suas respostas e nas informações dadas.	1	0.931034	0.967742	Included
Q91	The first aider should allow the child to talk about their feelings.	O(A) socorrista deve permitir que a criança fale sobre seus sentimentos.	0.969697	0.965517	0.967742	Included
Q92	The first aider should allow the child to write or draw pictures about their feelings.	O(A) socorrista deve permitir que a criança escreva ou desenhe sobre seus sentimentos.	0.878788	0.931034	0.903226	Included
Q93	The first aider should allow the child to express their feelings through playing with toys.	O(A) socorrista deve permitir que a criança expresse suas emoções através de brincadeiras.	0.909091	0.931034	0.919355	Included
Q94	The first aider should not tell the child how they should or shouldn't be feeling.	O(A) socorrista não deve dizer à criança como ela deveria ou não deveria estar se sentindo.	0.969697	0.827586	0.903226	Included
Q95	The first aider should not tell the child to be brave or tough or not to cry.	O(A) socorrista não deve falar para a criança ser forte ou para não chorar.	0.969697	0.862069	0.919355	Included
Q96	The first aider should not get angry if the child expresses strong emotions.	O(A) socorrista não deve ficar irritado se a criança demonstrar emoções intensas.	1	0.965517	0.983871	Included
Q97	The first aider should show the child that they understand and care.	O(A) socorrista deve mostrar a criança que ele(a) entende e que se importa.	1	0.965517	0.983871	Included
Q98	The first aider should tell the child that they will do their best to keep the child safe.	O(A) socorrista deve dizer a criança que ele(a) fará o melhor para mantê-la segura.	1	0.896552	0.951613	Included
Q99	The first aider should be patient with the child.	O(A) socorrista deve ser paciente com a criança.	1	0.965517	0.983871	Included
Added	The first aider should never lie or deceive the child at any moment.	O socorrista não deve mentir ou enganar a criança em nenhum momento.	1	0.818182	0.945946	Included
Added	The first aider should speak in a clear and patient manner.	O(a) socorrista deve se comunicar de forma clara e paciente.	1	1	1	Included
	If the first aider lives with the traumatised child
Q103	The first aider should not get angry, critical, or call the child 'babyish' if the child begins bedwetting, misbehaving, or sucking their thumb.	O(A) socorrista não deve ficar irritado, crítico ou chamar a criança de “bebê” se esta começar a urinar na cama, se comportar mal ou chupar o dedo.	0.969697	0.931034	0.951613	Included
Added	The first aider should not act as a psychologist in the long term, this kind of approach should be done by a specialized team with time to dedicate to the victim.	O socorrista não deve atuar a longo prazo como um apoio psicológico, este devendo ser realizado por uma equipe que tenha tempo hábil a dedicar para as vítimas de traumas.	0.923077	1	0.945946	Included
Added	It is important for the child to have an adult as a reference, to whom the child might share the anguishes and fears after the trauma.	Importante a criança ter um adulto de referência a quem possa recorrer com suas angústias e medos após o trauma.	0.961538	1	0.972973	Included
Added	The first aider should not lie or omit facts, though using a comprehensible language.	O(a) socorrista, apesar de ter que utilizar linguagem compreensível, não deve mentir ou omitir fatos.	0.923077	1	0.945946	Included
Added	It is important that the child feels in control, but it is also important that the child feels that he/she allows to be taken care of, that he/she allows him/herself to be a child.	Sobre a criança se sentir no controle, é importante, mas tambem se faz necessario mostrar que ela pode se permitir ser cuidada, pode se permitir "ser criança"	1	0.909091	0.972973	Included
	Dealing with avoidance behaviours and tantrums	Você gostaria de sugerir alguma outra ação? (insira abaixo)
Q106	The first aider should be aware that the child may avoid things that remind them of the trauma (such as specific places, driving in the car, certain people, or separation from their carers.	O(A) socorrista deve estar ciente de que a criança pode evitar coisas que lembrem o trauma (como lugares específicos, estar em carros, pessoas específicas ou a separação de seus cuidadores).	0.909091	0.896552	0.903226	Included
Q107	The first aider should try to discover what triggers sudden fearfulness or regression in the child.	O(A) socorrista deve tentar descobrir quais são os gatilhos para o medo repentino e regressão em relação ao trauma na criança.	0.818182	0.862069	0.83871	Included
Q108	If the child avoids things which remind them of the trauma, but does not appear very distressed, the first aider should assure them that they are safe.	Se a criança evitar coisas que a lembram do trauma mas não parecer muito angustiada, o socorrista deve reassegurá-la de que ela está segura.	0.846154	0.909091	0.864865	Included
Added	The first aider should observe the child's reaction when talking about the trauma.	O socorrista deve observar a reação da criança quando se fala do trauma.	1	1	1	Included
Added	The first aider should leave the child free to express him/herself at any moment.	O(a) socorrista deve dar liberdade para a criança se expressar a qualquer momento.	1	0.818182	0.945946	Included
Added	The first aider should, if possible, find psychological support for the child.	O(a) socorrista deve se possível encontrar um suporte psicológico para a criança.	1	1	1	Included
Added	The first aider should understand the importance of non-violent communication in the process.	O(a) socorrista deve entender a importância da comunicação não violenta neste processo.	1	0.909091	0.972973	Included
	Legal issues relating to child abuse
Q110	The first aider should know the local laws or regulations about reporting suspected child abuse.	O(A) socorrista deve conhecer as leis ou regulações locais sobre denúncias de suspeita de abuso infantil.	0.969697	0.896552	0.935484	Included
Q111	If the child discloses abuse, the first aider should contact the appropriate authorities.	Se a criança relatar algum tipo de abuso, o(a) socorrista deve contatar as autoridades competentes.	0.969697	0.827586	0.903226	Included
Q112	If the child discloses abuse, the first aider should remain calm and reassure the child that they have done the right thing by telling.	Se a criança relatar algum tipo de abuso, o(a) socorrista deve manter a calma e tranquilizar a criança ao dizer que ela fez a coisa certa ao falar.	0.909091	0.931034	0.919355	Included
Q113	If the child discloses abuse, the first aider should seek expert advice immediately.	Se a criança relatar abuso, o (a) socorrista deve procurar aconselhamento especializado imediatamente.	1	0.965517	0.983871	Included
Q115	If a child has disclosed abuse, the first aider should work with the appropriate authorities to ensure the child's safety.	Se a criança relatar abuso, o(a) socorrista deve trabalhar em conjunto com as autoridades competentes para garantir a segurança da mesma.	0.969697	0.965517	0.967742	Included
Q116	If a child has disclosed abuse, the first aider should assure the child that the abuse was not their fault.	Se a criança relatar abuso, o(a) socorrista deve deixar claro para a criança de que o abuso não foi culpa dela.	0.909091	0.931034	0.919355	Included
Q117	If a child has disclosed abuse, the first aider should tell the child that they believe what the child has told them.	Se a criança relatar abuso, o(a) socorrista deve dizer a criança que ele(a) acredita no que ela relatou.	0.818182	0.931034	0.870968	Included
Added	The first aider should leave the child confortable to talk about the situation.	O socorrista deve deixar a criança o mais confortável para falar da criação.	0.961538	0.909091	0.945946	Included
Added	The first aider should offer safety and confidence.	O(a) socorrista deve oferecer segurança e confiança.	1	1	1	Included
Added	The first aider should always refer the child to a specialized service.	O(a) socorrista deve encaminhar sempre para serviço especializado.	0.923077	0.909091	0.918919	Included
Added	The first aider should be alert and comprehend the child's truth, without diminishing or doubting it.	O(a) socorrista deve estar atento e compreender a verdade da criança, sem menosprezar ou duvidar.	1	1	1	Included
Added	The first aider should take the child to a safe place, far from the aggressor.	O(a) socorrista deve levar a criança a um lugar seguro e longe do agressor.	0.923077	0.818182	0.891892	Included
	Getting professional help for a traumatised child
Q118	If at any time the child becomes suicidal, the first aider should seek professional help.	Se a qualquer momento a criança apresentar comportamento suicida, o(a) socorrista deve buscar ajuda profissional imediatamente.	1	0.965517	0.983871	Included
Q119	The first aider should seek professional help for the child if they display sudden severe or delayed reactions to trauma for 2 weeks or more.	O(A) socorrista deve procurar ajuda profissional para a criança se ela demonstrar reações súbitas graves ou tardias ao trauma por duas semanas ou mais.	0.969697	0.931034	0.951613	Included
Q120	The first aider should seek professional help for the child if the post-trauma symptoms are interfering with their usual activities for 2 weeks or more.	O(A) socorrista deve procurar ajuda profissional para a criança se os sintomas pós-trauma estiverem interferindo nas atividades usuais dela por mais de duas semanas.	0.969697	0.931034	0.951613	Included
Q121	The first aider should seek professional help for the child if they are unable to escape intense ongoing distressing feelings for 2 weeks or more.	O(A) socorrista deve procurar ajuda profissional para a criança se esta estiver incapaz de lidar com sentimentos angustiantes por mais de duas semanas.	0.969697	0.931034	0.951613	Included
Q122	The first aider should seek professional help for the child if their important relationships are suffering as a result of the trauma (eg, if they withdraw from their carers or friends) for 2 weeks or more.	O(A) socorrista deve procurar ajuda profissional para a criança se as relações pessoais dela estiverem abaladas (por exemplo, se ela se afasta de seus cuidadores ou amigos) em decorrência do trauma por mais de duas semanas.	0.969697	0.896552	0.935484	Included
Q123	The first aider should seek professional help for the child if they are unable to enjoy life at all as a result of the trauma for 2 weeks or more.	O(A) socorrista deve procurar ajuda profissional para a criança se esta estiver incapacitada de aproveitar a vida em decorrência do trauma por mais de duas semanas.	0.939394	0.896552	0.919355	Included
Q124	The first aider should seek professional help for the child if they feel very upset or fearful for 4 weeks or more.	O(A) socorrista deve procurar ajuda profissional para a criança se ela estiver se sentindo muito chateada ou com muito medo por 4 semanas ou mais.	0.939394	0.896552	0.919355	Included
Q125	The first aider should seek professional help for the child if they act very differently after the trauma for 4 weeks or more.	O(A) socorrista deve procurar ajuda profissional para a criança se ela estiver agindo de forma muito diferente por mais de 4 semanas depois do trauma.	0.939394	0.896552	0.919355	Included
Q127	The first aider should seek professional help for the child if they feel jumpy or have nightmares because of or about the trauma for 4 weeks or more.	O(A) socorrista deve procurar ajuda profissional para a criança se ela se sentir muito nervosa ou tiver pesadelos por causa do trauma ou sobre o trauma por mais de 4 semanas.	0.939394	0.896552	0.919355	Included
Q129	The first aider should seek professional help for the child if they can't stop thinking about the trauma for 4 weeks or more.	O(A) socorrista deve procurar ajuda profissional para a criança se ela não conseguir parar de pensar sobre o trauma por mais de 4 semanas.	0.939394	0.896552	0.919355	Included
Q128	The first aider should seek professional help for the child if has temper tantrums or becomes fearful, crying and clingy in order to avoid something which reminds them of the trauma for 4 weeks or more.	O(A) socorrista deve procurar ajuda profissional para a criança se ela fizer birras, apresentar muito medo ou apresentar choros intensos em resposta evitativa a algo que a lembra do trauma por mais de 4 semanas.	0.939394	0.862069	0.903226	Included
Q130	The first aider should be aware of the types of professional help which are available for children.	O(A) socorrista deve estar ciente dos tipos de ajuda profissional disponíveis para a criança.	1	0.965517	0.983871	Included
Q131	The first aider should be aware that the symptoms associated with trauma may suddenly or unexpectedly appear months or years after the event and that if this occurs, professional help may need to be sought.	O(A) socorrista deve estar ciente de que sintomas associados com o trauma podem aparecer inesperadamente meses ou anos depois do evento e, que se isso ocorrer, pode ser necessário procurar ajuda profissional.	1	0.931034	0.967742	Included
Added	When contacting na authority about the abuse, report everything that the child describes.	Quando for contatar alguma autoridade sobre abuso , relatar tudo o que a criança descrever.	0.961538	0.909091	0.945946	Included
Added	The first aider should pay attention to the child's parents in taking care of the child.	O(a) socorrista deve se atentar para o comportamento dos responsáveis em cuidar da criança.	1	1	1	Included
Added	The first aider should not wait weeks for a professional assessment, the child should be. Refered to psychological help immediately.	O(a) socorrista não precisa esperar o tempo de semanas para encaminhar para ajuda profissional, a criança deve ser encaminhada a ajuda profissional (psicológica) imediatamente.	0.846154	0.909091	0.864865	Included
Added	The first aider should have psychological support to deal with his/her fears, insecurities and possible consequences of aiding the child.	O(a) socorrista também deve ter auxílio psicológico para lidar com seus medos, inseguranças e possíveis consequências daquele auxílio ao menor.	1	1	1	Included
